# Supplementary material for: Liver Graft MicroRNAs Expression in Different Etiology of Acute Jaundice after Living Donor Liver Transplantation
Source: Biology (Basel). 2022 Aug 17;11(8):1228. doi: 10.3390/biology11081228 (PMC9404977; doi:10.3390/biology11081228)
Supplement: Supplementary file 1 [file biology-11-01228-s001.zip]

Archive with 1 entries (1 files):
- biology-1872911-supplementary.pdf
